# Supplementary material for: Modulation of PRC1 Promotes Anticancer Effects in Pancreatic Cancer
Source: Cancers (Basel). 2024 Sep 27;16(19):3310. doi: 10.3390/cancers16193310 (PMC11475828; doi:10.3390/cancers16193310)
Supplement: Supplementary file 1 [file cancers-16-03310-s001.zip]

Archive with 1 entries (1 files):
- cancers-3168477-supplementary.pdf
